# Supplementary material for: The Role of Positive Klebsiella Culture in Revision Hip and Knee Arthroplasty
Source: Pathogens. 2026 Feb 3;15(2):164. doi: 10.3390/pathogens15020164 (PMC12943718; doi:10.3390/pathogens15020164)
Supplement: Supplementary file 1 [file pathogens-15-00164-s001.zip]

Archive with 1 entries (1 files):
- pathogens-4089009-supplementary.pdf
